# Supplementary material for: Species of Dendrostoma (Erythrogloeaceae, Diaporthales) associated with chestnut and oak canker diseases in China
Source: MycoKeys. 2019 Mar 6;48:67–96. doi: 10.3897/mycokeys.48.31715 (PMC6416227; doi:10.3897/mycokeys.48.31715)
Supplement: XML Treatment for Dendrostoma [file mycokeys.48.31715-treatment1.xml]

<!DOCTYPE tp:taxon-treatment
  PUBLIC "-//TaxonX//DTD Taxonomic Treatment Publishing DTD v0 20100105//EN" "tax-treatment-NSO.dtd">
<tp:taxon-treatment xmlns:tp="http://www.plazi.org/taxpub"><tp:treatment-meta><kwd-group><label>Taxon classification</label><kwd><named-content xmlns:xlink="http://www.w3.org/1999/xlink" content-type="kingdom">Fungi</named-content></kwd><kwd><named-content xmlns:xlink="http://www.w3.org/1999/xlink" content-type="order">Diaporthales</named-content></kwd><kwd><named-content xmlns:xlink="http://www.w3.org/1999/xlink" content-type="family">Erythrogloeaceae</named-content></kwd></kwd-group><mixed-citation publication-type="journal"><person-group><name><surname>Jiang</surname><given-names>Ning</given-names></name><name><surname>Fan</surname><given-names>Xin-Lei</given-names></name><name><surname>Crous</surname><given-names>Pedro W.</given-names></name><name><surname>Tian</surname><given-names>Cheng-Ming</given-names></name></person-group><article-title>Species of <italic><tp:taxon-name><tp:taxon-name-part taxon-name-part-type="genus" reg="Dendrostoma">Dendrostoma</tp:taxon-name-part></tp:taxon-name></italic> (<tp:taxon-name><tp:taxon-name-part taxon-name-part-type="family">Erythrogloeaceae</tp:taxon-name-part></tp:taxon-name>, <tp:taxon-name><tp:taxon-name-part taxon-name-part-type="order">Diaporthales</tp:taxon-name-part></tp:taxon-name>) associated with chestnut and oak canker diseases in China</article-title><source>MycoKeys</source><day>6</day><month>3</month><year>2019</year><volume>48</volume><fpage>67</fpage><lpage>96</lpage><pub-id pub-id-type="doi">10.3897/mycokeys.48.31715</pub-id></mixed-citation></tp:treatment-meta><tp:nomenclature><tp:taxon-name>
              <tp:taxon-name-part taxon-name-part-type="genus" reg="Dendrostoma">Dendrostoma</tp:taxon-name-part>
            </tp:taxon-name><tp:taxon-authority>X.L. Fan &amp; C.M. Tian, Persoonia 40: 126 (2018)</tp:taxon-authority></tp:nomenclature><tp:treatment-sec sec-type="type species" id="SECID0E1IBI"><title>Type species.</title><p><italic><tp:taxon-name><tp:taxon-name-part taxon-name-part-type="genus" reg="Dendrostoma">Dendrostoma</tp:taxon-name-part><tp:taxon-name-part taxon-name-part-type="species" reg="mali">mali</tp:taxon-name-part></tp:taxon-name></italic> X.L. Fan &amp; C.M. Tian.</p></tp:treatment-sec><tp:treatment-sec sec-type="description" id="SECID0ELJBI"><title>Description.</title><p>Sexual morph: <italic>Pseudostromata</italic> small to large, distinct, circular, erumpent, consisting of an inconspicuous ectostromatic disc, semi-immersed to superficial, causing a pustulate bark surface. <italic>Ectostromatic disc</italic> flat or concave, orange, surrounded by bark flaps. <italic>Central column</italic> beneath the disc more or less conical. <italic>Stromatic zones</italic> lacking. <italic>Ascomata</italic> perithecial, conspicuous, umber to fuscous black, embedded in orange to umber pseudostromatic tissue, regularly scattered, surrounding the ectostromatic disc, with small to long ostioles that emerge within the ectostromatic disc. <italic>Ostioles</italic> flat in the disc or sometimes slightly projecting, cylindrical, sometimes obscuring the disc, covered by an orange, umber to fuscous black crust. <italic>Paraphyses</italic> deliquescent. <italic>Asci</italic> fusoid, 8-spored, 2–3-seriate, with an apical ring, becoming detached from the perithecial wall. <italic>Ascospores</italic> hyaline, fusoid to cylindrical, symmetrical to asymmetrical, straight to curved, bicellular, with a median septum, constricted at the septum, smooth, multiguttulate. Asexual morph: <italic>Conidiomata</italic> pycnidial, spherical to conical to pulvinate, occurring separately, immersed to semi-immersed in bark; wall of several layers of yellow <italic>textura angularis</italic>. <italic>Central column</italic> beneath the disc conical or not. <italic>Conidiophores</italic> reduced to conidiogenous cells. <italic>Conidiogenous cells</italic> lining the inner walls of cavity, hyaline, smooth, subcylindrical to ampulliform. <italic>Conidia</italic> hyaline, aseptate, smooth, multiguttulate or not, thin-walled, ellipsoid to fusoid, straight to curved.</p></tp:treatment-sec></tp:taxon-treatment>
