# Supplementary material for: Species of Dendrostoma (Erythrogloeaceae, Diaporthales) associated with chestnut and oak canker diseases in China
Source: MycoKeys. 2019 Mar 6;48:67–96. doi: 10.3897/mycokeys.48.31715 (PMC6416227; doi:10.3897/mycokeys.48.31715)
Supplement: XML Treatment for Dendrostoma parasiticum [file mycokeys.48.31715-treatment7.xml]

<!DOCTYPE tp:taxon-treatment
  PUBLIC "-//TaxonX//DTD Taxonomic Treatment Publishing DTD v0 20100105//EN" "tax-treatment-NSO.dtd">
<tp:taxon-treatment xmlns:tp="http://www.plazi.org/taxpub"><tp:treatment-meta><kwd-group><label>Taxon classification</label><kwd><named-content xmlns:xlink="http://www.w3.org/1999/xlink" content-type="kingdom">Fungi</named-content></kwd><kwd><named-content xmlns:xlink="http://www.w3.org/1999/xlink" content-type="order">Diaporthales</named-content></kwd><kwd><named-content xmlns:xlink="http://www.w3.org/1999/xlink" content-type="family">Erythrogloeaceae</named-content></kwd></kwd-group><mixed-citation publication-type="journal"><person-group><name><surname>Jiang</surname><given-names>Ning</given-names></name><name><surname>Fan</surname><given-names>Xin-Lei</given-names></name><name><surname>Crous</surname><given-names>Pedro W.</given-names></name><name><surname>Tian</surname><given-names>Cheng-Ming</given-names></name></person-group><article-title>Species of <italic><tp:taxon-name><tp:taxon-name-part taxon-name-part-type="genus" reg="Dendrostoma">Dendrostoma</tp:taxon-name-part></tp:taxon-name></italic> (<tp:taxon-name><tp:taxon-name-part taxon-name-part-type="family">Erythrogloeaceae</tp:taxon-name-part></tp:taxon-name>, <tp:taxon-name><tp:taxon-name-part taxon-name-part-type="order">Diaporthales</tp:taxon-name-part></tp:taxon-name>) associated with chestnut and oak canker diseases in China</article-title><source>MycoKeys</source><day>6</day><month>3</month><year>2019</year><volume>48</volume><fpage>67</fpage><lpage>96</lpage><pub-id pub-id-type="doi">10.3897/mycokeys.48.31715</pub-id></mixed-citation></tp:treatment-meta><tp:nomenclature><tp:taxon-name>
              <tp:taxon-name-part taxon-name-part-type="genus" reg="Dendrostoma">Dendrostoma</tp:taxon-name-part>
              <tp:taxon-name-part taxon-name-part-type="species" reg="parasiticum">parasiticum</tp:taxon-name-part>
              <object-id xmlns:xlink="http://www.w3.org/1999/xlink" content-type="mycobank" xlink:type="simple">MB826822</object-id>
            </tp:taxon-name><tp:taxon-authority>C.M. Tian &amp; N. Jiang</tp:taxon-authority><tp:taxon-status xmlns:xlink="http://www.w3.org/1999/xlink" xlink:type="simple">sp. nov.</tp:taxon-status><xref ref-type="fig" rid="F8">Figure 8</xref></tp:nomenclature><tp:treatment-sec sec-type="diagnosis" id="SECID0EZ3DI"><title>Diagnosis.</title><p><italic><tp:taxon-name><tp:taxon-name-part taxon-name-part-type="genus" reg="Dendrostoma">Dendrostoma</tp:taxon-name-part><tp:taxon-name-part taxon-name-part-type="species" reg="parasiticum">parasiticum</tp:taxon-name-part></tp:taxon-name></italic> is distinguished from <italic><tp:taxon-name><tp:taxon-name-part taxon-name-part-type="genus" reg="Dendrostoma">D.</tp:taxon-name-part><tp:taxon-name-part taxon-name-part-type="species" reg="quercus">quercus</tp:taxon-name-part></tp:taxon-name></italic> by its shorter and narrower conidia.</p></tp:treatment-sec><tp:treatment-sec sec-type="Holotype" id="SECID0EV4DI"><title>Holotype.</title><p>CHINA. Shaanxi Province: Shangluo City, Zhashui County, Longtougou Village, <named-content xmlns:xlink="http://www.w3.org/1999/xlink" content-type="dwc:verbatimCoordinates" xlink:type="simple"><named-content content-type="geo-json" specific-use="{&#34;type&#34;:&#34;Point&#34;,&#34;coordinates&#34;:[109.120833,33.657500]}" id="NCID0E54DI" xlink:type="simple">33°39'27"N, 109°07'15"E</named-content></named-content>, 2504 m a.s.l., on branches of <italic><tp:taxon-name><tp:taxon-name-part taxon-name-part-type="genus" reg="Quercus">Quercus</tp:taxon-name-part><tp:taxon-name-part taxon-name-part-type="species" reg="wutaishanica">wutaishanica</tp:taxon-name-part></tp:taxon-name></italic>, 8 Jul. 2017, N. Jiang (holotype: <abbrev xmlns:xlink="http://www.w3.org/1999/xlink" content-type="institution" xlink:title="Museum of Beijing Forestry University" id="ABBRID0EO5DI" xlink:type="simple">BJFC</abbrev>-S1570; ex-type culture: <abbrev xmlns:xlink="http://www.w3.org/1999/xlink" content-type="institution" xlink:title="China Forestry Culture Collection Centre" id="ABBRID0ET5DI" xlink:type="simple">CFCC</abbrev> 52762).</p></tp:treatment-sec><tp:treatment-sec sec-type="etymology" id="SECID0EY5DI"><title>Etymology.</title><p><italic>Parasiticum</italic>, referring to the fungus causing canker diseases on different hosts.</p></tp:treatment-sec><tp:treatment-sec sec-type="description" id="SECID0EF6DI"><title>Description.</title><p><italic>Sexual morph</italic> not observed. <italic>Asexual morph</italic>: <italic>Conidiomata</italic> pycnidial, conical to spherical, occurring separately, yellow, semi-immersed in bark, 350–600 μm high, 1000–1800 μm diam.; wall of several layers of bright yellow <italic>textura angularis</italic>; <italic>central column</italic> beneath the disc conical, bright yellow. <italic>Conidiophores</italic> reduced to conidiogenous cells. <italic>Conidiogenous cells</italic> lining the inner walls of the cavity, hyaline, smooth, subcylindrical to ampulliform, 7–12 × 2–3.5 μm. <italic>Conidia</italic> hyaline, aseptate, smooth, multiguttulate, thin-walled, fusoid, straight, (9.2–)9.3–11.7(–13.6) × (2.7–)2.8–3.3(–3.6) μm, l/w = (2.7–)3–3.9(–4.2) (n = 50).</p><fig id="F8" position="float" orientation="portrait"><label>Figure 8.</label><caption><p>Morphology of <italic><tp:taxon-name><tp:taxon-name-part taxon-name-part-type="genus" reg="Dendrostoma">Dendrostoma</tp:taxon-name-part><tp:taxon-name-part taxon-name-part-type="species" reg="parasiticum">parasiticum</tp:taxon-name-part></tp:taxon-name></italic> from <italic><tp:taxon-name><tp:taxon-name-part taxon-name-part-type="genus" reg="Quercus">Quercus</tp:taxon-name-part><tp:taxon-name-part taxon-name-part-type="species" reg="wutaishanica">wutaishanica</tp:taxon-name-part></tp:taxon-name></italic> (<abbrev xmlns:xlink="http://www.w3.org/1999/xlink" content-type="institution" xlink:title="Museum of Beijing Forestry University" id="ABBRID0EVBAK" xlink:type="simple">BJFC</abbrev>-S1570). <bold>A, B</bold> Habit of conidiomata on branches <bold>C</bold> Transverse section of conidioma <bold>D</bold> Longitudinal section through conidioma <bold>E, G</bold> Conidia <bold>F</bold> Conidiogenous cells. Scale bars: 2 mm (<bold>A</bold>); 1 mm (<bold>B</bold>); 0.5 mm (<bold>C, D</bold>); 10 μm (<bold>E–G</bold>).</p></caption><graphic xmlns:xlink="http://www.w3.org/1999/xlink" xlink:href="mycokeys-48-067-g008.jpg" position="float" orientation="portrait" xlink:type="simple" id="oo_269666.jpg"/></fig></tp:treatment-sec><tp:treatment-sec sec-type="description" id="SECID0ERCAK"><title>Culture characters.</title><p>On <abbrev xmlns:xlink="http://www.w3.org/1999/xlink" xlink:title="potato dextrose agar" id="ABBRID0EXCAK" xlink:type="simple">PDA</abbrev>, cultures are initially white, becoming dark orange after 2 weeks. The colonies are flat with irregular edge; texture uniform, producing concentric circles within 1 month at 25 °C in the dark.</p></tp:treatment-sec><tp:treatment-sec sec-type="material" id="SECID0E2CAK"><title>Additional specimens examined.</title><p>CHINA. Shaanxi Province: Shangluo City, Zhashui County, chestnut plantation, <named-content xmlns:xlink="http://www.w3.org/1999/xlink" content-type="dwc:verbatimCoordinates" xlink:type="simple"><named-content content-type="geo-json" specific-use="{&#34;type&#34;:&#34;Point&#34;,&#34;coordinates&#34;:[109.120833,33.657500]}" id="NCID0EEDAK" xlink:type="simple">33°39'27"N, 109°07'15"E</named-content></named-content>, 2504 m a.s.l., on branches of <italic><tp:taxon-name><tp:taxon-name-part taxon-name-part-type="genus" reg="Castanea">Castanea</tp:taxon-name-part><tp:taxon-name-part taxon-name-part-type="species" reg="mollissima">mollissima</tp:taxon-name-part></tp:taxon-name></italic>, 8 Jul. 2017, N. Jiang, living culture <abbrev xmlns:xlink="http://www.w3.org/1999/xlink" content-type="institution" xlink:title="China Forestry Culture Collection Centre" id="ABBRID0EUDAK" xlink:type="simple">CFCC</abbrev> 52762 (<abbrev xmlns:xlink="http://www.w3.org/1999/xlink" content-type="institution" xlink:title="Museum of Beijing Forestry University" id="ABBRID0EZDAK" xlink:type="simple">BJFC</abbrev>-S1569); Shaanxi Province: Ankang City, Xiangxidong Park, <named-content xmlns:xlink="http://www.w3.org/1999/xlink" content-type="dwc:verbatimCoordinates" xlink:type="simple"><named-content content-type="geo-json" specific-use="{&#34;type&#34;:&#34;Point&#34;,&#34;coordinates&#34;:[109.315833,32.675556]}" id="NCID0EBEAK" xlink:type="simple">32°40'32"N, 109°18'57"E</named-content></named-content>, 2504 m a.s.l., on branches of <italic><tp:taxon-name><tp:taxon-name-part taxon-name-part-type="genus" reg="Castanea">Castanea</tp:taxon-name-part><tp:taxon-name-part taxon-name-part-type="species" reg="mollissima">mollissima</tp:taxon-name-part></tp:taxon-name></italic>, 29 Jun. 2017, N. Jiang, living culture <abbrev xmlns:xlink="http://www.w3.org/1999/xlink" content-type="institution" xlink:title="China Forestry Culture Collection Centre" id="ABBRID0EREAK" xlink:type="simple">CFCC</abbrev> 52763 (<abbrev xmlns:xlink="http://www.w3.org/1999/xlink" content-type="institution" xlink:title="Museum of Beijing Forestry University" id="ABBRID0EWEAK" xlink:type="simple">BJFC</abbrev>-S1571); Beijing City: Mentougou District, Xiaolongmen Forest Park, <named-content xmlns:xlink="http://www.w3.org/1999/xlink" content-type="dwc:verbatimCoordinates" xlink:type="simple"><named-content content-type="geo-json" specific-use="{&#34;type&#34;:&#34;Point&#34;,&#34;coordinates&#34;:[115.756389,39.290278]}" id="NCID0E5EAK" xlink:type="simple">39°17'25"N, 115°45'23"E</named-content></named-content>, 452 m a.s.l., on branches of <italic><tp:taxon-name><tp:taxon-name-part taxon-name-part-type="genus" reg="Castanea">Castanea</tp:taxon-name-part><tp:taxon-name-part taxon-name-part-type="species" reg="mollissima">mollissima</tp:taxon-name-part></tp:taxon-name></italic>, 17 Aug. 2017, N. Jiang &amp; X.L. Fan, living culture <abbrev xmlns:xlink="http://www.w3.org/1999/xlink" content-type="institution" xlink:title="China Forestry Culture Collection Centre" id="ABBRID0EOFAK" xlink:type="simple">CFCC</abbrev> 52764 (<abbrev xmlns:xlink="http://www.w3.org/1999/xlink" content-type="institution" xlink:title="Museum of Beijing Forestry University" id="ABBRID0ETFAK" xlink:type="simple">BJFC</abbrev>-S1572); Beijing City: Yanqing District, Yudu Mountain, 40°53'48"N, <!--PageBreak -->115°54'48"E, 840 m a.s.l., on branches of <italic><tp:taxon-name><tp:taxon-name-part taxon-name-part-type="genus" reg="Quercus">Quercus</tp:taxon-name-part><tp:taxon-name-part taxon-name-part-type="species" reg="aliena">aliena</tp:taxon-name-part></tp:taxon-name></italic>, 12 Mar. 2017, N. Jiang, X.L. Fan, Y.M. Liang &amp; C.M. Tian, living culture <abbrev xmlns:xlink="http://www.w3.org/1999/xlink" content-type="institution" xlink:title="China Forestry Culture Collection Centre" id="ABBRID0EFGAK" xlink:type="simple">CFCC</abbrev> 52765 (<abbrev xmlns:xlink="http://www.w3.org/1999/xlink" content-type="institution" xlink:title="Museum of Beijing Forestry University" id="ABBRID0EKGAK" xlink:type="simple">BJFC</abbrev>-S1573); Hebei Province: Chengde City, chestnut plantation, <named-content xmlns:xlink="http://www.w3.org/1999/xlink" content-type="dwc:verbatimCoordinates" xlink:type="simple"><named-content content-type="geo-json" specific-use="{&#34;type&#34;:&#34;Point&#34;,&#34;coordinates&#34;:[117.481944,40.408889]}" id="NCID0ESGAK" xlink:type="simple">40°24'32"N, 117°28'55"E</named-content></named-content>, 262 m a.s.l., on branches of <tp:taxon-name><tp:taxon-name-part taxon-name-part-type="genus" reg="Quercus">Quercus</tp:taxon-name-part><tp:taxon-name-part taxon-name-part-type="species" reg="aliena">aliena</tp:taxon-name-part><tp:taxon-name-part taxon-name-part-type="infraspecific-rank">var.</tp:taxon-name-part><tp:taxon-name-part taxon-name-part-type="variety" reg="acutiserrata">acutiserrata</tp:taxon-name-part></tp:taxon-name>, 15 Oct. 2017, N. Jiang, living culture <abbrev xmlns:xlink="http://www.w3.org/1999/xlink" content-type="institution" xlink:title="China Forestry Culture Collection Centre" id="ABBRID0EIHAK" xlink:type="simple">CFCC</abbrev> 52766 (<abbrev xmlns:xlink="http://www.w3.org/1999/xlink" content-type="institution" xlink:title="Museum of Beijing Forestry University" id="ABBRID0ENHAK" xlink:type="simple">BJFC</abbrev>-S1574).</p></tp:treatment-sec><tp:treatment-sec sec-type="notes" id="SECID0ESHAK"><title>Notes.</title><p><italic><tp:taxon-name><tp:taxon-name-part taxon-name-part-type="genus" reg="Dendrostoma">Dendrostoma</tp:taxon-name-part><tp:taxon-name-part taxon-name-part-type="species" reg="parasiticum">parasiticum</tp:taxon-name-part></tp:taxon-name></italic> constitutes a widely distributed species occurring on several <tp:taxon-name><tp:taxon-name-part taxon-name-part-type="family">Fagaceae</tp:taxon-name-part></tp:taxon-name> tree species including <italic><tp:taxon-name><tp:taxon-name-part taxon-name-part-type="genus" reg="Castanea">Castanea</tp:taxon-name-part><tp:taxon-name-part taxon-name-part-type="species" reg="mollissima">mollissima</tp:taxon-name-part></tp:taxon-name></italic>, <italic><tp:taxon-name><tp:taxon-name-part taxon-name-part-type="genus" reg="Quercus">Quercus</tp:taxon-name-part><tp:taxon-name-part taxon-name-part-type="species" reg="aliena">aliena</tp:taxon-name-part></tp:taxon-name></italic>, <tp:taxon-name><tp:taxon-name-part taxon-name-part-type="genus" reg="Quercus">Q.</tp:taxon-name-part><tp:taxon-name-part taxon-name-part-type="species" reg="aliena">aliena</tp:taxon-name-part><tp:taxon-name-part taxon-name-part-type="infraspecific-rank">var.</tp:taxon-name-part><tp:taxon-name-part taxon-name-part-type="variety" reg="acuteserrata">acuteserrata</tp:taxon-name-part></tp:taxon-name> and <italic><tp:taxon-name><tp:taxon-name-part taxon-name-part-type="genus" reg="Quercus">Q.</tp:taxon-name-part><tp:taxon-name-part taxon-name-part-type="species" reg="wutaishansea">wutaishansea</tp:taxon-name-part></tp:taxon-name></italic>. <italic><tp:taxon-name><tp:taxon-name-part taxon-name-part-type="genus" reg="Dendrostoma">Dendrostoma</tp:taxon-name-part><tp:taxon-name-part taxon-name-part-type="species" reg="parasiticum">parasiticum</tp:taxon-name-part></tp:taxon-name></italic> appears to be associated with tree dieback, canker and even tree death, although its pathogenicity remains unproven. <italic><tp:taxon-name><tp:taxon-name-part taxon-name-part-type="genus" reg="Dendrostoma">Dendrostoma</tp:taxon-name-part><tp:taxon-name-part taxon-name-part-type="species" reg="parasiticum">parasiticum</tp:taxon-name-part></tp:taxon-name></italic> is close to <italic><tp:taxon-name><tp:taxon-name-part taxon-name-part-type="genus" reg="Dendrostoma">D.</tp:taxon-name-part><tp:taxon-name-part taxon-name-part-type="species" reg="quercus">quercus</tp:taxon-name-part></tp:taxon-name></italic> in the phylogram (Fig. <xref ref-type="fig" rid="F2">2</xref>), but differs from <italic><tp:taxon-name><tp:taxon-name-part taxon-name-part-type="genus" reg="Dendrostoma">D.</tp:taxon-name-part><tp:taxon-name-part taxon-name-part-type="species" reg="quercus">quercus</tp:taxon-name-part></tp:taxon-name></italic> with shorter (9.3–11.7 μm in <italic><tp:taxon-name><tp:taxon-name-part taxon-name-part-type="genus" reg="Dendrostoma">D.</tp:taxon-name-part><tp:taxon-name-part taxon-name-part-type="species" reg="parasiticum">parasiticum</tp:taxon-name-part></tp:taxon-name></italic> vs. 13.3–16.1 μm in <italic><tp:taxon-name><tp:taxon-name-part taxon-name-part-type="genus" reg="Dendrostoma">D.</tp:taxon-name-part><tp:taxon-name-part taxon-name-part-type="species" reg="quercus">quercus</tp:taxon-name-part></tp:taxon-name></italic>) and narrower (2.8–3.3 μm in <italic><tp:taxon-name><tp:taxon-name-part taxon-name-part-type="genus" reg="Dendrostoma">D.</tp:taxon-name-part><tp:taxon-name-part taxon-name-part-type="species" reg="parasiticum">parasiticum</tp:taxon-name-part></tp:taxon-name></italic> vs. 3.5–4.2 μm in <italic><tp:taxon-name><tp:taxon-name-part taxon-name-part-type="genus" reg="Dendrostoma">D.</tp:taxon-name-part><tp:taxon-name-part taxon-name-part-type="species" reg="quercus">quercus</tp:taxon-name-part></tp:taxon-name></italic>) conidia.</p><!--PageBreak  --></tp:treatment-sec><tp:treatment-sec><!--Section generated to contain objects referenced in tp:taxon-treatment.--><fig id="F2" position="float" orientation="portrait"><label>Figure 2.</label><caption><p>Phylogenetic tree based on an <abbrev xmlns:xlink="http://www.w3.org/1999/xlink" xlink:title="maximum parsimony" id="ABBRID0EYGBI" xlink:type="simple">MP</abbrev> analysis of a combined DNA dataset of ITS, LSU, <italic>TEF1-α</italic> and <italic>RPB2</italic> gene sequences for the species of <italic><tp:taxon-name><tp:taxon-name-part taxon-name-part-type="genus" reg="Dendrostoma">Dendrostoma</tp:taxon-name-part></tp:taxon-name></italic>. Bootstrap values ≥ 50% for <abbrev xmlns:xlink="http://www.w3.org/1999/xlink" xlink:title="maximum parsimony" id="ABBRID0EHHBI" xlink:type="simple">MP</abbrev> and <abbrev xmlns:xlink="http://www.w3.org/1999/xlink" xlink:title="Maximum Likelihood" id="ABBRID0ELHBI" xlink:type="simple">ML</abbrev> analyses are presented at the branches. Isolates representing ex-type material are marked with *.</p></caption><graphic xmlns:xlink="http://www.w3.org/1999/xlink" xlink:href="mycokeys-48-067-g002.jpg" position="float" orientation="portrait" xlink:type="simple" id="oo_269660.jpg"/></fig></tp:treatment-sec></tp:taxon-treatment>
