# Supplementary material for: Species of Dendrostoma (Erythrogloeaceae, Diaporthales) associated with chestnut and oak canker diseases in China
Source: MycoKeys. 2019 Mar 6;48:67–96. doi: 10.3897/mycokeys.48.31715 (PMC6416227; doi:10.3897/mycokeys.48.31715)
Supplement: XML Treatment for Dendrostoma quercus [file mycokeys.48.31715-treatment9.xml]

<!DOCTYPE tp:taxon-treatment
  PUBLIC "-//TaxonX//DTD Taxonomic Treatment Publishing DTD v0 20100105//EN" "tax-treatment-NSO.dtd">
<tp:taxon-treatment xmlns:tp="http://www.plazi.org/taxpub"><tp:treatment-meta><kwd-group><label>Taxon classification</label><kwd><named-content xmlns:xlink="http://www.w3.org/1999/xlink" content-type="kingdom">Fungi</named-content></kwd><kwd><named-content xmlns:xlink="http://www.w3.org/1999/xlink" content-type="order">Diaporthales</named-content></kwd><kwd><named-content xmlns:xlink="http://www.w3.org/1999/xlink" content-type="family">Erythrogloeaceae</named-content></kwd></kwd-group><mixed-citation publication-type="journal"><person-group><name><surname>Jiang</surname><given-names>Ning</given-names></name><name><surname>Fan</surname><given-names>Xin-Lei</given-names></name><name><surname>Crous</surname><given-names>Pedro W.</given-names></name><name><surname>Tian</surname><given-names>Cheng-Ming</given-names></name></person-group><article-title>Species of <italic><tp:taxon-name><tp:taxon-name-part taxon-name-part-type="genus" reg="Dendrostoma">Dendrostoma</tp:taxon-name-part></tp:taxon-name></italic> (<tp:taxon-name><tp:taxon-name-part taxon-name-part-type="family">Erythrogloeaceae</tp:taxon-name-part></tp:taxon-name>, <tp:taxon-name><tp:taxon-name-part taxon-name-part-type="order">Diaporthales</tp:taxon-name-part></tp:taxon-name>) associated with chestnut and oak canker diseases in China</article-title><source>MycoKeys</source><day>6</day><month>3</month><year>2019</year><volume>48</volume><fpage>67</fpage><lpage>96</lpage><pub-id pub-id-type="doi">10.3897/mycokeys.48.31715</pub-id></mixed-citation></tp:treatment-meta><tp:nomenclature><tp:taxon-name>
              <tp:taxon-name-part taxon-name-part-type="genus" reg="Dendrostoma">Dendrostoma</tp:taxon-name-part>
              <tp:taxon-name-part taxon-name-part-type="species" reg="quercus">quercus</tp:taxon-name-part>
              <object-id xmlns:xlink="http://www.w3.org/1999/xlink" content-type="mycobank" xlink:type="simple">MB826824</object-id>
            </tp:taxon-name><tp:taxon-authority>C.M. Tian &amp; N. Jiang</tp:taxon-authority><tp:taxon-status xmlns:xlink="http://www.w3.org/1999/xlink" xlink:type="simple">sp. nov.</tp:taxon-status><xref ref-type="fig" rid="F10">Figure 10</xref></tp:nomenclature><tp:treatment-sec sec-type="diagnosis" id="SECID0EKZAK"><title>Diagnosis.</title><p><italic><tp:taxon-name><tp:taxon-name-part taxon-name-part-type="genus" reg="Dendrostoma">Dendrostoma</tp:taxon-name-part><tp:taxon-name-part taxon-name-part-type="species" reg="quercus">quercus</tp:taxon-name-part></tp:taxon-name></italic> is recognised by the existence of dimorphic conidia, which is unique in the genus.</p></tp:treatment-sec><tp:treatment-sec sec-type="Holotype" id="SECID0E2ZAK"><title>Holotype.</title><p>CHINA. Hebei Province: Qinhuangdao City, Zu Mountain, <named-content xmlns:xlink="http://www.w3.org/1999/xlink" content-type="dwc:verbatimCoordinates" xlink:type="simple"><named-content content-type="geo-json" specific-use="{&#34;type&#34;:&#34;Point&#34;,&#34;coordinates&#34;:[119.724444,40.236944]}" id="NCID0EE1AK" xlink:type="simple">40°14'13"N, 119°43'28"E</named-content></named-content>, 1125 m a.s.l., on branches of <italic><tp:taxon-name><tp:taxon-name-part taxon-name-part-type="genus" reg="Quercus">Quercus</tp:taxon-name-part></tp:taxon-name></italic> sp., 2 May 2018, N. Jiang &amp; C.M. Tian (holotype: <abbrev xmlns:xlink="http://www.w3.org/1999/xlink" content-type="institution" xlink:title="Museum of Beijing Forestry University" id="ABBRID0EQ1AK" xlink:type="simple">BJFC</abbrev>-S1547; ex-type culture: <abbrev xmlns:xlink="http://www.w3.org/1999/xlink" content-type="institution" xlink:title="China Forestry Culture Collection Centre" id="ABBRID0EV1AK" xlink:type="simple">CFCC</abbrev> 52739).</p></tp:treatment-sec><tp:treatment-sec sec-type="etymology" id="SECID0E11AK"><title>Etymology.</title><p><italic>Quercus</italic>, referring to the host genus, <italic><tp:taxon-name><tp:taxon-name-part taxon-name-part-type="genus" reg="Quercus">Quercus</tp:taxon-name-part></tp:taxon-name></italic>.</p></tp:treatment-sec><tp:treatment-sec sec-type="description" id="SECID0EO2AK"><title>Description.</title><p><italic>Sexual morph</italic>: <italic>Pseudostromata</italic> erumpent, consisting of an inconspicuous ectostromatic disc, semi-immersed to superficial, causing a pustulate bark surface, 1000–1500 µm diam. <italic>Ectostromatic disc</italic> flat or concave, pale brown to brown, sometimes concealed by ostioles, surrounded by bark flaps, 400–800 µm diam.; <italic>central column</italic> yellowish to brownish. <italic>Stromatic zones</italic> lacking. <italic>Perithecia</italic> conspicuous, umber to fuscous black, 350–500 µm diam. <italic>Ostioles</italic> 5–8 per disc, flat in the disc or sometimes slightly projecting, cylindrical, covered by an orange, umber to fuscous black crust, 60–80 µm diam. <italic>Paraphyses</italic> slightly deliquescent. <italic>Asci</italic> fusoid to slightly fusiform, 8-spored, ascospores regularly disposed, with an apical ring, 55–65 × 8–11 µm. <italic>Ascospores</italic> hyaline, fusoid to cylindrical, smooth, often containing one guttule per cell to multiguttulate, symmetrical to asymmetrical, straight curved, bicellular, (13.4–)13.8–15.6(–16.6) × (5.1–)5.3–5.8(–5.9) μm, l/w = (2.4–)2.5–2.8(–2.9) (n = 50). <italic>Asexual morph</italic>: <italic>Conidiomata</italic> pycnidial, conical, occurring separately, pale yellow, semi-immersed in bark, 700–1000 μm high, 700–950 μm diam.; wall of several layers of pale yellow <italic>textura angularis</italic>; <italic>central column</italic> beneath the disc conical, yellow. <italic>Conidiophores</italic> reduced to conidiogenous cells. <italic>Conidiogenous cells</italic> lining the inner walls of the cavity, hyaline, <!--PageBreak -->smooth, subcylindrical to ampulliform, 4.5–9 × 2–4 μm. <italic>Conidia</italic> hyaline, aseptate, smooth, multiguttulate, thin-walled, dimorphic, type one (&gt; 99%) ellipsoid to fusoid, straight to curved, (11–)13.3–16.1(–16.9) × (3.4–)3.5–4.2(–4.5) μm, l/w = (2.6–)3.3–4.4(–4.9) (n = 50); type two (&lt; 1%) fusoid, apex acutely rounded, 13–16 × 4–6 μm.</p><fig id="F10" position="float" orientation="portrait"><label>Figure 10.</label><caption><p>Morphology of <italic><tp:taxon-name><tp:taxon-name-part taxon-name-part-type="genus" reg="Dendrostoma">Dendrostoma</tp:taxon-name-part><tp:taxon-name-part taxon-name-part-type="species" reg="quercus">quercus</tp:taxon-name-part></tp:taxon-name></italic> from <italic><tp:taxon-name><tp:taxon-name-part taxon-name-part-type="genus" reg="Quercus">Quercus</tp:taxon-name-part></tp:taxon-name></italic> sp. (<abbrev xmlns:xlink="http://www.w3.org/1999/xlink" content-type="institution" xlink:title="Museum of Beijing Forestry University" id="ABBRID0EEABK" xlink:type="simple">BJFC</abbrev>-S1547). <bold>A–C</bold> Habit of psedostromata on branches <bold>D</bold> Transverse section of pseudostroma <bold>E, H</bold> Habit of conidiomata on branches <bold>F</bold> Transverse section of conidioma <bold>G</bold> Longitudinal section through conidioma <bold>I</bold> Conidiogenous cells producing dimorphic conidia <bold>J</bold> Secondary conidia <bold>K</bold> Asci and ascospores <bold>L</bold> Ascospores <bold>M</bold> Primary conidia. Scale bars: 1 mm (<bold>A, H</bold>); 0.5 mm (<bold>B–G</bold>); 10 μm (<bold>I, K–M</bold>); 5 μm (<bold>J</bold>).</p></caption><graphic xmlns:xlink="http://www.w3.org/1999/xlink" xlink:href="mycokeys-48-067-g010.jpg" position="float" orientation="portrait" xlink:type="simple" id="oo_269668.jpg"/></fig><!--PageBreak  --></tp:treatment-sec><tp:treatment-sec sec-type="description" id="SECID0ELBBK"><title>Culture characters.</title><p>On <abbrev xmlns:xlink="http://www.w3.org/1999/xlink" xlink:title="potato dextrose agar" id="ABBRID0ERBBK" xlink:type="simple">PDA</abbrev>, cultures are initially white, becoming dark grey after 2 weeks. The colonies are flat with irregular edge; texture uniform, producing concentric circles with sparse conidiomata irregularly distributed within 1 month at 25 °C in the dark.</p></tp:treatment-sec><tp:treatment-sec sec-type="material" id="SECID0EVBBK"><title>Additional specimens examined.</title><p>CHINA. Hebei Province: Qinhuangdao City, Zu Mountain, <named-content xmlns:xlink="http://www.w3.org/1999/xlink" content-type="dwc:verbatimCoordinates" xlink:type="simple"><named-content content-type="geo-json" specific-use="{&#34;type&#34;:&#34;Point&#34;,&#34;coordinates&#34;:[119.724444,40.236944]}" id="NCID0E5BBK" xlink:type="simple">40°14'13"N, 119°43'28"E</named-content></named-content>, 1125 m a.s.l., on branches of <italic><tp:taxon-name><tp:taxon-name-part taxon-name-part-type="genus" reg="Quercus">Quercus</tp:taxon-name-part></tp:taxon-name></italic> sp., 2 May 2018, N. Jiang &amp; C.M. Tian, living culture <abbrev xmlns:xlink="http://www.w3.org/1999/xlink" content-type="institution" xlink:title="China Forestry Culture Collection Centre" id="ABBRID0EKCBK" xlink:type="simple">CFCC</abbrev> 52734 (<abbrev xmlns:xlink="http://www.w3.org/1999/xlink" content-type="institution" xlink:title="Museum of Beijing Forestry University" id="ABBRID0EPCBK" xlink:type="simple">BJFC</abbrev>-S1548); Hebei Province: Qinhuangdao City, Zu Mountain, <named-content xmlns:xlink="http://www.w3.org/1999/xlink" content-type="dwc:verbatimCoordinates" xlink:type="simple"><named-content content-type="geo-json" specific-use="{&#34;type&#34;:&#34;Point&#34;,&#34;coordinates&#34;:[119.724444,40.236944]}" id="NCID0EXCBK" xlink:type="simple">40°14'13"N, 119°43'28"E</named-content></named-content>, 1125 m a.s.l., on branches of <italic><tp:taxon-name><tp:taxon-name-part taxon-name-part-type="genus" reg="Quercus">Quercus</tp:taxon-name-part></tp:taxon-name></italic> sp., 2 May 2018, N. Jiang &amp; C.M. Tian, living culture <abbrev xmlns:xlink="http://www.w3.org/1999/xlink" content-type="institution" xlink:title="China Forestry Culture Collection Centre" id="ABBRID0EDDBK" xlink:type="simple">CFCC</abbrev> 52735 (<abbrev xmlns:xlink="http://www.w3.org/1999/xlink" content-type="institution" xlink:title="Museum of Beijing Forestry University" id="ABBRID0EIDBK" xlink:type="simple">BJFC</abbrev>-S1541); Hebei Province: Qinhuangdao City, Zu Mountain, <named-content xmlns:xlink="http://www.w3.org/1999/xlink" content-type="dwc:verbatimCoordinates" xlink:type="simple"><named-content content-type="geo-json" specific-use="{&#34;type&#34;:&#34;Point&#34;,&#34;coordinates&#34;:[119.724444,40.236944]}" id="NCID0EQDBK" xlink:type="simple">40°14'13"N, 119°43'28"E</named-content></named-content>, 1125 m a.s.l., on branches of <italic><tp:taxon-name><tp:taxon-name-part taxon-name-part-type="genus" reg="Quercus">Quercus</tp:taxon-name-part></tp:taxon-name></italic> sp., 2 May 2018, N. Jiang &amp; C.M. Tian, living culture <abbrev xmlns:xlink="http://www.w3.org/1999/xlink" content-type="institution" xlink:title="China Forestry Culture Collection Centre" id="ABBRID0E3DBK" xlink:type="simple">CFCC</abbrev> 52736 (<abbrev xmlns:xlink="http://www.w3.org/1999/xlink" content-type="institution" xlink:title="Museum of Beijing Forestry University" id="ABBRID0EBEBK" xlink:type="simple">BJFC</abbrev>-S1542); Hebei Province: Qinhuangdao City, Zu Mountain, <named-content xmlns:xlink="http://www.w3.org/1999/xlink" content-type="dwc:verbatimCoordinates" xlink:type="simple"><named-content content-type="geo-json" specific-use="{&#34;type&#34;:&#34;Point&#34;,&#34;coordinates&#34;:[119.724444,40.236944]}" id="NCID0EJEBK" xlink:type="simple">40°14'13"N, 119°43'28"E</named-content></named-content>, 1125 m a.s.l., on branches of <italic><tp:taxon-name><tp:taxon-name-part taxon-name-part-type="genus" reg="Quercus">Quercus</tp:taxon-name-part></tp:taxon-name></italic> sp., 2 May 2018, N. Jiang &amp; C.M. Tian, living culture <abbrev xmlns:xlink="http://www.w3.org/1999/xlink" content-type="institution" xlink:title="China Forestry Culture Collection Centre" id="ABBRID0EVEBK" xlink:type="simple">CFCC</abbrev> 52737 (<abbrev xmlns:xlink="http://www.w3.org/1999/xlink" content-type="institution" xlink:title="Museum of Beijing Forestry University" id="ABBRID0E1EBK" xlink:type="simple">BJFC</abbrev>-S1543); Hebei Province: Qinhuangdao City, Zu Mountain, <named-content xmlns:xlink="http://www.w3.org/1999/xlink" content-type="dwc:verbatimCoordinates" xlink:type="simple"><named-content content-type="geo-json" specific-use="{&#34;type&#34;:&#34;Point&#34;,&#34;coordinates&#34;:[119.724444,40.236944]}" id="NCID0ECFBK" xlink:type="simple">40°14'13"N, 119°43'28"E</named-content></named-content>, 1125 m a.s.l., on branches of <italic><tp:taxon-name><tp:taxon-name-part taxon-name-part-type="genus" reg="Quercus">Quercus</tp:taxon-name-part></tp:taxon-name></italic> sp., 2 May 2018, N. Jiang &amp; C.M. Tian, living culture <abbrev xmlns:xlink="http://www.w3.org/1999/xlink" content-type="institution" xlink:title="China Forestry Culture Collection Centre" id="ABBRID0EOFBK" xlink:type="simple">CFCC</abbrev> 52738 (<abbrev xmlns:xlink="http://www.w3.org/1999/xlink" content-type="institution" xlink:title="Museum of Beijing Forestry University" id="ABBRID0ETFBK" xlink:type="simple">BJFC</abbrev>-S1544); Hebei Province: Qinhuangdao City, Zu Mountain, <named-content xmlns:xlink="http://www.w3.org/1999/xlink" content-type="dwc:verbatimCoordinates" xlink:type="simple"><named-content content-type="geo-json" specific-use="{&#34;type&#34;:&#34;Point&#34;,&#34;coordinates&#34;:[119.724444,40.236944]}" id="NCID0E2FBK" xlink:type="simple">40°14'13"N, 119°43'28"E</named-content></named-content>, 1125 m a.s.l., on branches of <italic><tp:taxon-name><tp:taxon-name-part taxon-name-part-type="genus" reg="Quercus">Quercus</tp:taxon-name-part></tp:taxon-name></italic> sp., 2 May 2018, N. Jiang &amp; C.M. Tian, living culture <abbrev xmlns:xlink="http://www.w3.org/1999/xlink" content-type="institution" xlink:title="China Forestry Culture Collection Centre" id="ABBRID0EHGBK" xlink:type="simple">CFCC</abbrev> 52740 (<abbrev xmlns:xlink="http://www.w3.org/1999/xlink" content-type="institution" xlink:title="Museum of Beijing Forestry University" id="ABBRID0EMGBK" xlink:type="simple">BJFC</abbrev>-S1545).</p></tp:treatment-sec><tp:treatment-sec sec-type="notes" id="SECID0ERGBK"><title>Notes.</title><p><italic><tp:taxon-name><tp:taxon-name-part taxon-name-part-type="genus" reg="Dendrostoma">Dendrostoma</tp:taxon-name-part><tp:taxon-name-part taxon-name-part-type="species" reg="quercus">quercus</tp:taxon-name-part></tp:taxon-name></italic> is associated with oak branch cankers and forms both sexual and asexual fruiting structures beneath cankered bark. Within the genus, <italic><tp:taxon-name><tp:taxon-name-part taxon-name-part-type="genus" reg="Dendrostoma">D.</tp:taxon-name-part><tp:taxon-name-part taxon-name-part-type="species" reg="quercus">quercus</tp:taxon-name-part></tp:taxon-name></italic> produces the second largest conidia, smaller only than those of <italic><tp:taxon-name><tp:taxon-name-part taxon-name-part-type="genus" reg="Dendrostoma">D.</tp:taxon-name-part><tp:taxon-name-part taxon-name-part-type="species" reg="qinlingense">qinlingense</tp:taxon-name-part></tp:taxon-name></italic> (Table <xref ref-type="table" rid="T2">2</xref>). The presence of dimorphic conidia in <italic><tp:taxon-name><tp:taxon-name-part taxon-name-part-type="genus" reg="Dendrostoma">Dendrostoma</tp:taxon-name-part></tp:taxon-name></italic>, however, is a feature unique to <italic><tp:taxon-name><tp:taxon-name-part taxon-name-part-type="genus" reg="Dendrostoma">D.</tp:taxon-name-part><tp:taxon-name-part taxon-name-part-type="species" reg="quercus">quercus</tp:taxon-name-part></tp:taxon-name></italic>.</p></tp:treatment-sec><tp:treatment-sec><!--Section generated to contain objects referenced in tp:taxon-treatment.--><table-wrap id="T2" position="float" orientation="portrait"><label>Table 2.</label><caption><p>Conidial size of <italic><tp:taxon-name><tp:taxon-name-part taxon-name-part-type="genus" reg="Dendrostoma">Dendrostoma</tp:taxon-name-part></tp:taxon-name></italic> species from natural host barks, species with * were measured from conidia produced in <abbrev xmlns:xlink="http://www.w3.org/1999/xlink" xlink:title="potato dextrose agar" id="ABBRID0EBXCI" xlink:type="simple">PDA</abbrev>.</p></caption><table id="TID0EITBG" rules="all"><tbody><tr><td rowspan="1" colspan="1">
                      <bold>Species</bold>
                    </td><td rowspan="1" colspan="1">
                      <bold>Conidial length (μm)</bold>
                    </td><td rowspan="1" colspan="1">
                      <bold>Conidial width (μm)</bold>
                    </td><td rowspan="1" colspan="1">
                      <bold>Length/width ratio</bold>
                    </td></tr><tr><td rowspan="1" colspan="1">
                      <italic><tp:taxon-name>
                          <tp:taxon-name-part taxon-name-part-type="genus" reg="Dendrostoma">Dendrostoma</tp:taxon-name-part>
                          <tp:taxon-name-part taxon-name-part-type="species" reg="aurorae">aurorae</tp:taxon-name-part>
                        </tp:taxon-name></italic>
                    </td><td rowspan="1" colspan="1">8.1–9.8</td><td rowspan="1" colspan="1">2.3–2.6</td><td rowspan="1" colspan="1">3.2–4.1</td></tr><tr><td rowspan="1" colspan="1">
                      <italic><tp:taxon-name>
                          <tp:taxon-name-part taxon-name-part-type="genus" reg="Dendrostoma">Dendrostoma</tp:taxon-name-part>
                          <tp:taxon-name-part taxon-name-part-type="species" reg="castaneae">castaneae</tp:taxon-name-part>
                        </tp:taxon-name></italic>
                    </td><td rowspan="1" colspan="1">10.4–12.3</td><td rowspan="1" colspan="1">2.2–2.7</td><td rowspan="1" colspan="1">4.2–5.2</td></tr><tr><td rowspan="1" colspan="1">
                      <italic><tp:taxon-name>
                          <tp:taxon-name-part taxon-name-part-type="genus" reg="Dendrostoma">Dendrostoma</tp:taxon-name-part>
                          <tp:taxon-name-part taxon-name-part-type="species" reg="castaneicola">castaneicola</tp:taxon-name-part>
                        </tp:taxon-name></italic>
                    </td><td rowspan="1" colspan="1">10.5–12.8</td><td rowspan="1" colspan="1">3.2–3.8</td><td rowspan="1" colspan="1">3–4</td></tr><tr><td rowspan="1" colspan="1">
                      <italic><tp:taxon-name>
                          <tp:taxon-name-part taxon-name-part-type="genus" reg="Dendrostoma">Dendrostoma</tp:taxon-name-part>
                          <tp:taxon-name-part taxon-name-part-type="species" reg="chinense">chinense</tp:taxon-name-part>
                        </tp:taxon-name></italic>
                    </td><td rowspan="1" colspan="1">7.7–9.1</td><td rowspan="1" colspan="1">3.4–3.7</td><td rowspan="1" colspan="1">2.2–2.6</td></tr><tr><td rowspan="1" colspan="1">
                      <italic><tp:taxon-name>
                          <tp:taxon-name-part taxon-name-part-type="genus" reg="Dendrostoma">Dendrostoma</tp:taxon-name-part>
                          <tp:taxon-name-part taxon-name-part-type="species" reg="dispersum">dispersum</tp:taxon-name-part>
                        </tp:taxon-name></italic>
                    </td><td rowspan="1" colspan="1">11.1–12.2</td><td rowspan="1" colspan="1">2–2.3</td><td rowspan="1" colspan="1">4.9–5.9</td></tr><tr><td rowspan="1" colspan="1"><italic><tp:taxon-name><tp:taxon-name-part taxon-name-part-type="genus" reg="Dendrostoma">Dendrostoma</tp:taxon-name-part><tp:taxon-name-part taxon-name-part-type="species" reg="mali">mali</tp:taxon-name-part></tp:taxon-name></italic>*</td><td rowspan="1" colspan="1">3.5–4.5</td><td rowspan="1" colspan="1">2–2.5</td><td rowspan="1" colspan="1">NA</td></tr><tr><td rowspan="1" colspan="1"><italic><tp:taxon-name><tp:taxon-name-part taxon-name-part-type="genus" reg="Dendrostoma">Dendrostoma</tp:taxon-name-part><tp:taxon-name-part taxon-name-part-type="species" reg="osmanthi">osmanthi</tp:taxon-name-part></tp:taxon-name></italic>*</td><td rowspan="1" colspan="1">7.5–10.5</td><td rowspan="1" colspan="1">2–2.5</td><td rowspan="1" colspan="1">NA</td></tr><tr><td rowspan="1" colspan="1">
                      <italic><tp:taxon-name>
                          <tp:taxon-name-part taxon-name-part-type="genus" reg="Dendrostoma">Dendrostoma</tp:taxon-name-part>
                          <tp:taxon-name-part taxon-name-part-type="species" reg="parasiticum">parasiticum</tp:taxon-name-part>
                        </tp:taxon-name></italic>
                    </td><td rowspan="1" colspan="1">9.3–11.7</td><td rowspan="1" colspan="1">2.8–3.3</td><td rowspan="1" colspan="1">3–3.9</td></tr><tr><td rowspan="1" colspan="1">
                      <italic><tp:taxon-name>
                          <tp:taxon-name-part taxon-name-part-type="genus" reg="Dendrostoma">Dendrostoma</tp:taxon-name-part>
                          <tp:taxon-name-part taxon-name-part-type="species" reg="qinlingense">qinlingense</tp:taxon-name-part>
                        </tp:taxon-name></italic>
                    </td><td rowspan="1" colspan="1">16–18</td><td rowspan="1" colspan="1">3.3–3.7</td><td rowspan="1" colspan="1">4.4–5.2</td></tr><tr><td rowspan="1" colspan="1"><italic><tp:taxon-name><tp:taxon-name-part taxon-name-part-type="genus" reg="Dendrostoma">Dendrostoma</tp:taxon-name-part><tp:taxon-name-part taxon-name-part-type="species" reg="quercinum">quercinum</tp:taxon-name-part></tp:taxon-name></italic>*</td><td rowspan="1" colspan="1">10.5–14</td><td rowspan="1" colspan="1">2.5</td><td rowspan="1" colspan="1">NA</td></tr><tr><td rowspan="1" colspan="1">
                      <italic><tp:taxon-name>
                          <tp:taxon-name-part taxon-name-part-type="genus" reg="Dendrostoma">Dendrostoma</tp:taxon-name-part>
                          <tp:taxon-name-part taxon-name-part-type="species" reg="quercus">quercus</tp:taxon-name-part>
                        </tp:taxon-name></italic>
                    </td><td rowspan="1" colspan="1">13.3–16.1</td><td rowspan="1" colspan="1">3.5–4.2</td><td rowspan="1" colspan="1">3.3–4.4</td></tr><tr><td rowspan="1" colspan="1">
                      <italic><tp:taxon-name>
                          <tp:taxon-name-part taxon-name-part-type="genus" reg="Dendrostoma">Dendrostoma</tp:taxon-name-part>
                          <tp:taxon-name-part taxon-name-part-type="species" reg="shaanxiense">shaanxiense</tp:taxon-name-part>
                        </tp:taxon-name></italic>
                    </td><td rowspan="1" colspan="1">9.5–11.1</td><td rowspan="1" colspan="1">2.5–3.1</td><td rowspan="1" colspan="1">3.3–4.2</td></tr><tr><td rowspan="1" colspan="1">
                      <italic><tp:taxon-name>
                          <tp:taxon-name-part taxon-name-part-type="genus" reg="Dendrostoma">Dendrostoma</tp:taxon-name-part>
                          <tp:taxon-name-part taxon-name-part-type="species" reg="shandongense">shandongense</tp:taxon-name-part>
                        </tp:taxon-name></italic>
                    </td><td rowspan="1" colspan="1">8.1–8.8</td><td rowspan="1" colspan="1">3.8–4.3</td><td rowspan="1" colspan="1">1.9–2.3</td></tr></tbody></table></table-wrap></tp:treatment-sec></tp:taxon-treatment>
