# Supplementary material for: Species of Dendrostoma (Erythrogloeaceae, Diaporthales) associated with chestnut and oak canker diseases in China
Source: MycoKeys. 2019 Mar 6;48:67–96. doi: 10.3897/mycokeys.48.31715 (PMC6416227; doi:10.3897/mycokeys.48.31715)
Supplement: XML Treatment for Dendrostoma shandongense [file mycokeys.48.31715-treatment11.xml]

<!DOCTYPE tp:taxon-treatment
  PUBLIC "-//TaxonX//DTD Taxonomic Treatment Publishing DTD v0 20100105//EN" "tax-treatment-NSO.dtd">
<tp:taxon-treatment xmlns:tp="http://www.plazi.org/taxpub"><tp:treatment-meta><kwd-group><label>Taxon classification</label><kwd><named-content xmlns:xlink="http://www.w3.org/1999/xlink" content-type="kingdom">Fungi</named-content></kwd><kwd><named-content xmlns:xlink="http://www.w3.org/1999/xlink" content-type="order">Diaporthales</named-content></kwd><kwd><named-content xmlns:xlink="http://www.w3.org/1999/xlink" content-type="family">Erythrogloeaceae</named-content></kwd></kwd-group><mixed-citation publication-type="journal"><person-group><name><surname>Jiang</surname><given-names>Ning</given-names></name><name><surname>Fan</surname><given-names>Xin-Lei</given-names></name><name><surname>Crous</surname><given-names>Pedro W.</given-names></name><name><surname>Tian</surname><given-names>Cheng-Ming</given-names></name></person-group><article-title>Species of <italic><tp:taxon-name><tp:taxon-name-part taxon-name-part-type="genus" reg="Dendrostoma">Dendrostoma</tp:taxon-name-part></tp:taxon-name></italic> (<tp:taxon-name><tp:taxon-name-part taxon-name-part-type="family">Erythrogloeaceae</tp:taxon-name-part></tp:taxon-name>, <tp:taxon-name><tp:taxon-name-part taxon-name-part-type="order">Diaporthales</tp:taxon-name-part></tp:taxon-name>) associated with chestnut and oak canker diseases in China</article-title><source>MycoKeys</source><day>6</day><month>3</month><year>2019</year><volume>48</volume><fpage>67</fpage><lpage>96</lpage><pub-id pub-id-type="doi">10.3897/mycokeys.48.31715</pub-id></mixed-citation></tp:treatment-meta><tp:nomenclature><tp:taxon-name>
              <tp:taxon-name-part taxon-name-part-type="genus" reg="Dendrostoma">Dendrostoma</tp:taxon-name-part>
              <tp:taxon-name-part taxon-name-part-type="species" reg="shandongense">shandongense</tp:taxon-name-part>
              <object-id xmlns:xlink="http://www.w3.org/1999/xlink" content-type="mycobank" xlink:type="simple">MB826826</object-id>
            </tp:taxon-name><tp:taxon-authority>C.M. Tian &amp; N. Jiang</tp:taxon-authority><tp:taxon-status xmlns:xlink="http://www.w3.org/1999/xlink" xlink:type="simple">sp. nov.</tp:taxon-status><xref ref-type="fig" rid="F12">Figure 12</xref></tp:nomenclature><tp:treatment-sec sec-type="diagnosis" id="SECID0E5WBK"><title>Diagnosis.</title><p><italic><tp:taxon-name><tp:taxon-name-part taxon-name-part-type="genus" reg="Dendrostoma">Dendrostoma</tp:taxon-name-part><tp:taxon-name-part taxon-name-part-type="species" reg="shandongense">shandongense</tp:taxon-name-part></tp:taxon-name></italic> is distinguished from its closest relative <italic><tp:taxon-name><tp:taxon-name-part taxon-name-part-type="genus" reg="Dendrostoma">D.</tp:taxon-name-part><tp:taxon-name-part taxon-name-part-type="species" reg="chinensis">chinensis</tp:taxon-name-part></tp:taxon-name></italic> by the colour of conidiomata.</p></tp:treatment-sec><tp:treatment-sec sec-type="Holotype" id="SECID0E1XBK"><title>Holotype.</title><p>CHINA. Shandong Province: Rizhao City, Donggang District, chestnut plantation, <named-content xmlns:xlink="http://www.w3.org/1999/xlink" content-type="dwc:verbatimCoordinates" xlink:type="simple"><named-content content-type="geo-json" specific-use="{&#34;type&#34;:&#34;Point&#34;,&#34;coordinates&#34;:[119.773056,35.707778]}" id="NCID0EDYBK" xlink:type="simple">35°42'28"N, 119°46'23"E</named-content></named-content>, 452 m a.s.l., on branches of <italic><tp:taxon-name><tp:taxon-name-part taxon-name-part-type="genus" reg="Castanea">Castanea</tp:taxon-name-part><tp:taxon-name-part taxon-name-part-type="species" reg="mollissima">mollissima</tp:taxon-name-part></tp:taxon-name></italic>, 14 Apr. 2017, N. Jiang (holotype: <abbrev xmlns:xlink="http://www.w3.org/1999/xlink" content-type="institution" xlink:title="Museum of Beijing Forestry University" id="ABBRID0ETYBK" xlink:type="simple">BJFC</abbrev>-S1567; ex-type culture: <abbrev xmlns:xlink="http://www.w3.org/1999/xlink" content-type="institution" xlink:title="China Forestry Culture Collection Centre" id="ABBRID0EYYBK" xlink:type="simple">CFCC</abbrev> 52759).</p></tp:treatment-sec><tp:treatment-sec sec-type="etymology" id="SECID0E4YBK"><title>Etymology.</title><p><italic><tp:taxon-name><tp:taxon-name-part taxon-name-part-type="genus" reg="Shandongense">Shandongense</tp:taxon-name-part></tp:taxon-name></italic>, referring to the Shandong Province in China.</p></tp:treatment-sec><tp:treatment-sec sec-type="description" id="SECID0EKZBK"><title>Description.</title><p><italic>Sexual morph</italic> not observed. <italic>Asexual morph</italic>: <italic>Conidiomata</italic> pycnidial, spherical, occurring separately, reddish-orange, semi-immersed in bark, 250–400 μm <!--PageBreak -->high, 450–650 μm diam.; wall of several layers of black <italic>textura angularis</italic>. <italic>Conidiophores</italic> reduced to conidiogenous cells. <italic>Conidiogenous cells</italic> lining the inner walls of cavity, hyaline, smooth, ampulliform, 6.5–13 × 1–2.5 μm. <italic>Conidia</italic> hyaline, aseptate, smooth, multiguttulate, thin-walled, fusoid to ellipsoid, apex acutely rounded, base truncate, (7.8–)8.1–8.8(–9) × (3.7–)3.8–4.3(–4.8) μm, l/w = (1.6–)1.9–2.3(–2.4) (n = 50).</p><fig id="F12" position="float" orientation="portrait"><label>Figure 12.</label><caption><p>Morphology of <italic><tp:taxon-name><tp:taxon-name-part taxon-name-part-type="genus" reg="Dendrostoma">Dendrostoma</tp:taxon-name-part><tp:taxon-name-part taxon-name-part-type="species" reg="shandongense">shandongense</tp:taxon-name-part></tp:taxon-name></italic> from <italic><tp:taxon-name><tp:taxon-name-part taxon-name-part-type="genus" reg="Castanea">Castanea</tp:taxon-name-part><tp:taxon-name-part taxon-name-part-type="species" reg="mollissima">mollissima</tp:taxon-name-part></tp:taxon-name></italic> (<abbrev xmlns:xlink="http://www.w3.org/1999/xlink" content-type="institution" xlink:title="Museum of Beijing Forestry University" id="ABBRID0EQ2BK" xlink:type="simple">BJFC</abbrev>-S1567). <bold>A–C</bold> Habit of conidiomata on branches <bold>D</bold> Transverse section of conidioma <bold>E</bold> Longitudinal section through conidioma <bold>F</bold> Conidiogenous cells <bold>G</bold> Conidia. Scale bars: 1 mm (<bold>A</bold>); 0.3 mm (<bold>B–D</bold>); 5 μm (<bold>F</bold>); 5 μm (<bold>G</bold>).</p></caption><graphic xmlns:xlink="http://www.w3.org/1999/xlink" xlink:href="mycokeys-48-067-g012.jpg" position="float" orientation="portrait" xlink:type="simple" id="oo_269670.jpg"/></fig></tp:treatment-sec><tp:treatment-sec sec-type="description" id="SECID0EM3BK"><title>Culture characters.</title><p>On <abbrev xmlns:xlink="http://www.w3.org/1999/xlink" xlink:title="potato dextrose agar" id="ABBRID0ES3BK" xlink:type="simple">PDA</abbrev>, cultures are white. The colonies are flat with irregular edge; texture uniform, producing sparse conidiomata irregularly distributed near the centre of the plate within 1 month at 25 °C in the dark.</p></tp:treatment-sec><tp:treatment-sec sec-type="Additional specimen examined" id="SECID0EW3BK"><title>Additional specimen examined.</title><p>Shandong Province: Rizhao City, Donggang District, chestnut plantation, <named-content xmlns:xlink="http://www.w3.org/1999/xlink" content-type="dwc:verbatimCoordinates" xlink:type="simple"><named-content content-type="geo-json" specific-use="{&#34;type&#34;:&#34;Point&#34;,&#34;coordinates&#34;:[119.773056,35.707778]}" id="NCID0E63BK" xlink:type="simple">35°42'28"N, 119°46'23"E</named-content></named-content>, 452 m a.s.l., on branches of <italic><tp:taxon-name><tp:taxon-name-part taxon-name-part-type="genus" reg="Castanea">Castanea</tp:taxon-name-part><tp:taxon-name-part taxon-name-part-type="species" reg="mollissima">mollissima</tp:taxon-name-part></tp:taxon-name></italic>, 14 Apr. 2017, N. Jiang, <abbrev xmlns:xlink="http://www.w3.org/1999/xlink" content-type="institution" xlink:title="China Forestry Culture Collection Centre" id="ABBRID0EP4BK" xlink:type="simple">CFCC</abbrev> 52760 (<abbrev xmlns:xlink="http://www.w3.org/1999/xlink" content-type="institution" xlink:title="Museum of Beijing Forestry University" id="ABBRID0EU4BK" xlink:type="simple">BJFC</abbrev>-S1568).</p></tp:treatment-sec><tp:treatment-sec sec-type="notes" id="SECID0EZ4BK"><title>Notes.</title><p><italic><tp:taxon-name><tp:taxon-name-part taxon-name-part-type="genus" reg="Dendrostoma">Dendrostoma</tp:taxon-name-part><tp:taxon-name-part taxon-name-part-type="species" reg="shandongense">shandongense</tp:taxon-name-part></tp:taxon-name></italic> and <italic><tp:taxon-name><tp:taxon-name-part taxon-name-part-type="genus" reg="Dendrostoma">D.</tp:taxon-name-part><tp:taxon-name-part taxon-name-part-type="species" reg="chinensis">chinensis</tp:taxon-name-part></tp:taxon-name></italic> occasionally occur on the same branches. These species are best distinguished by the appearance of their conidiomata, which are black in <italic><tp:taxon-name><tp:taxon-name-part taxon-name-part-type="genus" reg="Dendrostoma">Dendrostoma</tp:taxon-name-part><tp:taxon-name-part taxon-name-part-type="species" reg="chinense">chinense</tp:taxon-name-part></tp:taxon-name></italic> and orange in <italic><tp:taxon-name><tp:taxon-name-part taxon-name-part-type="genus" reg="Dendrostoma">D.</tp:taxon-name-part><tp:taxon-name-part taxon-name-part-type="species" reg="shandongense">shandongense</tp:taxon-name-part></tp:taxon-name></italic>.</p></tp:treatment-sec></tp:taxon-treatment>
